# Supplementary material for: Global Clinical Practice in Transitioning Protein Substitutes for Children with Phenylketonuria
Source: Nutrients. 2025 Aug 15;17(16):2650. doi: 10.3390/nu17162650 (PMC12389518; doi:10.3390/nu17162650)
Supplement: Supplementary file 1 [file nutrients-17-02650-s001.zip]

Archive with 1 entries (1 files):
- nutrients-3794115-supplementary.pdf
